# Supplementary material for: The Effect of Adjunctive Use of Hyaluronic Acid on Prevalence of Porphyromonas gingivalis in Subgingival Biofilm in Patients with Chronic Periodontitis: A Systematic Review
Source: Pharmaceutics. 2023 Jul 4;15(7):1883. doi: 10.3390/pharmaceutics15071883 (PMC10385933; doi:10.3390/pharmaceutics15071883)
Supplement: Supplementary file 1 [file pharmaceutics-15-01883-s001.zip]

Archive with 1 entries (1 files):
- pharmaceutics-2411950-supplementary.docx
